# Supplementary material for: Methylation of a CGATA element inhibits binding and regulation by GATA-1
Source: Nat Commun. 2020 May 22;11:2560. doi: 10.1038/s41467-020-16388-1 (PMC7244756; doi:10.1038/s41467-020-16388-1)
Supplement: Supplementary file 3 — Source Data [file 41467_2020_16388_MOESM3_ESM.xlsx]

## Sheet: Figure 1b
more details see Figure1 legend

## Sheet: Figure 1c
more details see Figure1 legend

## Sheet: Figure 1d
more details see Figure1 legend

## Sheet: Figure 2e
	Methylation at CGATA site of cKit intron 2
ERY	0.19	0.21	0.09	0.11
HSC	0.83	0.86	0.87	0.85

## Sheet: Figure 3c
		18s	kit
		Ct (mean)	Ct (mean)	delta Ct	2^DeltaCt
wt1	sample1	9.532	23.228	-13.696	7.53518e-05
wt2	sample2	8.87629	22.4754	-13.5992	8.05833e-05
wt3	sample3	9.98721	23.5482	-13.561	8.27436e-05
wt4	sample4	8.96438	22.1521	-13.1878	0.000107173
wt5	sample5	9.90558	23.5411	-13.6355	7.85779e-05
wt6	sample6	9.64523	23.6673	-14.0221	6.01071e-05
wt7	sample7	9.65174	23.1146	-13.4629	8.8566e-05
wt8	sample8	9.74861	23.1457	-13.3971	9.26982e-05
wt9	sample9	9.79858	23.2856	-13.487	8.70974e-05
wt10	sample10	9.70088	23.2041	-13.5032	8.61259e-05
wt11	sample11	9.77232	23.4959	-13.7236	7.39261e-05
wt12	sample12	9.70897	22.7491	-13.0402	0.000118718
kttb6	sample13	15.053	25.3331	-10.2801	0.00080422
kttc1	sample14	15.1054	26.1369	-11.0316	0.000477714
kttc6	sample15	15.2015	25.5125	-10.311	0.000787196
kttf7	sample16	14.9071	24.6683	-9.76114	0.0011524

## Sheet: Figure 3d
	Kit +33kb							Kit +7kb
	wce	ip	deltaCT	2^deltaCT				wce	ip	deltaCT	2^deltaCT
wt1	21.5493	28.9106	-7.36129	0.00608177			wt1	21.9697	31.5748	-9.60512	0.00128402
wt2	21.6607	28.9795	-7.31884	0.00626338			wt2	21.9528	32.0478	-10.095	0.00091433
wt3	21.8032	29.02	-7.21675	0.00672267			wt3	22.0995	31.4667	-9.36716	0.00151427
wt4	21.3775	28.5324	-7.15486	0.00701735			wt4	21.7252	31.0382	-9.31298	0.00157222
kttb6	21.0953	31.705	-10.6097	0.000639988			kttb6	21.2741	30.6221	-9.34805	0.00153446
kttc1	20.8783	31.0823	-10.2041	0.000847755			kttc1	21.0981	30.4216	-9.32352	0.00156077
kttc6	20.8882	30.8964	-10.0082	0.000971036			kttc6	21.1732	30.6443	-9.47115	0.00140896
kttf7	21.0382	31.2843	-10.246	0.000823443			kttf7	21.366	31.04	-9.67401	0.00122414
	Klf1 (pos)							Kit +49.5kb
	wce	ip	deltaCT	2^deltaCT				wce	ip	deltaCT	2^deltaCT
wt1	22.0408	29.5811	-7.54036	0.00537189			wt1	22.2266	30.5398	-8.31318	0.00314402
wt2	22.0237	29.7646	-7.74086	0.00467487			wt2	22.2134	30.456	-8.24254	0.00330177
wt3	22.1606	29.639	-7.47846	0.00560738			wt3	22.4509	30.5121	-8.06118	0.00374406
wt4	21.7241	29.1664	-7.44234	0.00574954			wt4	21.9879	29.7655	-7.77761	0.00455728
kttb6	21.5883	28.7004	-7.11209	0.0072285			kttb6	21.5671	29.4523	-7.88522	0.00422974
kttc1	21.1934	27.9548	-6.76146	0.00921719			kttc1	21.3254	29.1586	-7.83323	0.00438493
kttc6	21.2303	28.1031	-6.87277	0.00853278			kttc6	21.5164	29.0268	-7.51038	0.00548468
kttf7	21.3297	29.2397	-7.91008	0.00415747			kttf7	21.5796	29.8543	-8.2747	0.003229
	upstream of KLF3 (neg)							Kit +58kb
	wce	ip	deltaCT	2^deltaCT				wce	ip	deltaCT	2^deltaCT
wt1	21.9986	34.7193	-12.7207	0.000148146			wt1	22.431	31.4481	-9.01714	0.00193006
wt2	22.051	34.2082	-12.1572	0.000218941			wt2	22.3658	31.4524	-9.0866	0.00183933
wt3	22.366	33.2099	-10.8439	0.000544095			wt3	22.9561	31.4836	-8.52744	0.00271011
wt4	21.8734	34.1658	-12.2924	0.00019935			wt4	22.0949	31.1625	-9.06757	0.00186376
kttb6	21.5633	32.9003	-11.337	0.000386565			kttb6	21.6925	31.7553	-10.0628	0.000934995
kttc1	21.2484	32.4323	-11.1839	0.000429841			kttc1	21.3599	30.1838	-8.82389	0.0022067
kttc6	21.2009	32.0228	-10.8219	0.000552453			kttc6	21.3744	30.6638	-9.28946	0.00159806
kttf7	21.4465	32.9779	-11.5315	0.00033782			kttf7	21.6456	31.4079	-9.76229	0.00115149
	Kit +5kb
	wce	ip	deltaCT	2^deltaCT
wt1	21.6667	29.3787	-7.712	0.00476932
wt2	21.7484	29.6262	-7.87775	0.00425168
wt3	21.9435	29.9605	-8.01706	0.00386034
wt4	21.4473	28.7962	-7.34891	0.00613419
kttb6	21.1496	29.2031	-8.05349	0.00376406
kttc1	20.789	28.5538	-7.7648	0.00459794
kttc6	20.9287	28.3623	-7.43364	0.00578429
kttf7	21.1197	29.4343	-8.31457	0.00314099

## Sheet: Figure 4a
	Blot1			Blot2
						Blot 1	anti Tet2 antibody, abcam, #ab124297
						Blot2	anti Actin antibody, sigma,
Lane	1	2	3	4	5
sample	rainbow protein marker	G1E WT	G1E Tet2 KO1	G1E Tet2 KO2	G1E Tet2 KO3

## Sheet: Figure 4b
	Methylation of CGATA at ckit intron 2
G1E WT	0.02	0.02	0.04
G1E Tet2 KO	0.97	0.96	0.97

## Sheet: Figure 4c
			18s	cKit
			Ct (mean)	Ct (mean)	delta Ct	2^deltaCt
uninduced	G1E WT1	sample1	8.13272	22.7924	-14.6597	3.86367e-05
	G1E WT2	sample2	9.03614	23.5226	-14.4864	4.35665e-05
	G1E WT3	sample3	9.26727	23.9284	-14.6612	3.85966e-05
	G1E Tet2 KO1	sample4	9.13142	23.6834	-14.552	4.16304e-05
	G1E Tet2 KO2	sample5	9.74861	24.1031	-14.3545	4.7739e-05
	G1E Tet2 KO3	sample6	8.88021	23.0617	-14.1815	5.38186e-05
induced	G1E WT1	sample7	9.12873	31.6292	-22.5005	1.6853e-07
	G1E WT2	sample8	9.30784	30.1782	-20.8704	5.21663e-07
	G1E WT3	sample9	9.06782	28.327	-19.2591	1.59375e-06
	G1E Tet2 KO1	sample10	8.69288	25.4608	-16.768	8.96071e-06
	G1E Tet2 KO2	sample11	9.04551	26.5639	-17.5184	5.32644e-06
	G1E Tet2 KO3	sample12	8.91042	24.2338	-15.3234	2.43891e-05

## Sheet: Figure 4d
n=uninduced
t=induced
Klf1 (pos)
Sample	wce	ip	delta ct	2^deltaCT
G1E WT1 n	21.5232	31.9534	-10.4302	0.00072476
G1E WT1 t	21.6695	27.2437	-5.57423	0.0209889
G1E WT2 n	21.5662	31.6438	-10.0776	0.000925424
G1E WT2t	21.6151	27.0454	-5.43032	0.0231906
G1E WT3n	21.0512	31.6679	-10.6168	0.000636838
G1E WT3t	20.9358	26.5113	-5.57545	0.0209712
G1E Tet2 KO1 n	22.1815	32.2313	-10.0498	0.000943415
G1E Tet2 KO1 t	22.3968	27.6327	-5.2359	0.026536
G1E Tet2 KO2 n	22.1879	33.3927	-11.2048	0.000423656
G1E Tet2 KO2 t	22.8198	27.8054	-4.98558	0.0315639
G1E Tet2 KO3 n	20.9236	32.1862	-11.2627	0.000407009
G1E Tet2 KO3 t	21.1775	26.6912	-5.51363	0.0218893
Klf1(neg)
Sample	wce	ip	delta ct	2^deltaCT
G1E WT1 n	22.5317	36.0621	-13.5303	8.45218e-05
G1E WT1 t	22.5116	34.7273	-12.2158	0.000210228
G1E WT2 n	22.4925	36.1083	-13.6158	7.9657e-05
G1E WT2t	22.4438	33.9385	-11.4947	0.000346536
G1E WT3n	22.69	33.8679	-11.1778	0.00043165
G1E WT3t	22.3557	33.7129	-11.3571	0.000381208
G1E Tet2 KO1 n	23.4968	35.9746	-12.4778	0.000175311
G1E Tet2 KO1 t	23.1056	34.1999	-11.0943	0.000457392
G1E Tet2 KO2 n	23.2002	40	-16.7998	8.76531e-06
G1E Tet2 KO2 t	23.2307	35.7239	-12.4932	0.000173445
G1E Tet2 KO3 n	22.2156	35.1127	-12.8971	0.000131096
G1E Tet2 KO3 t	22.3016	33.077	-10.7754	0.000570531
cKit +5kb
sample	wce	ip	delta ct	2^deltaCT
G1E WT1 n	22.0936	31.2468	-9.1532	0.00175636
G1E WT1 t	21.9801	27.5396	-5.5595	0.0212042
G1E WT2 n	22.0892	30.5154	-8.42617	0.00290716
G1E WT2t	21.9528	27.1875	-5.23472	0.0265578
G1E WT3n	22.1945	30.9363	-8.74184	0.00233585
G1E WT3t	21.9126	26.5564	-4.6438	0.0400016
G1E Tet2 KO1 n	22.7865	29.9149	-7.12837	0.00714737
G1E Tet2 KO1 t	22.6901	28.3858	-5.69572	0.0192938
G1E Tet2 KO2 n	22.7759	31.3831	-8.60716	0.00256441
G1E Tet2 KO2 t	22.6173	28.3605	-5.74318	0.0186694
G1E Tet2 KO3 n	21.5953	30.3158	-8.7205	0.00237065
G1E Tet2 KO3 t	21.8857	27.0122	-5.12648	0.028627
cKit +33kb
sample	wce	ip	delta ct	2^deltaCT
G1E WT1 n	21.2271	31.1795	-9.95234	0.00100936
G1E WT1 t	21.1675	28.0156	-6.84808	0.00868008
G1E WT2 n	21.0906	29.9197	-8.82907	0.0021988
G1E WT2t	21.1024	27.1702	-6.06781	0.0149075
G1E WT3n	21.2391	30.3262	-9.08714	0.00183864
G1E WT3t	21.0527	27.0207	-5.96802	0.0159753
G1E Tet2 KO1 n	21.7371	40	-18.2629	3.17917e-06
G1E Tet2 KO1 t	21.6215	33.1318	-11.5104	0.000342792
G1E Tet2 KO2 n	21.61	34.9841	-13.3742	9.41822e-05
G1E Tet2 KO2 t	21.6325	32.3564	-10.7238	0.000591301
G1E Tet2 KO3 n	20.5254	33.441	-12.9156	0.000129428
G1E Tet2 KO3 t	20.5947	29.3856	-8.79093	0.00225771
cKit +7kb
sample	wce	ip	delta ct	2^deltaCT
G1E WT1 n	21.2672	33.5676	-12.3004	0.000198246
G1E WT1 t	21.0881	30.193	-9.10497	0.00181607
G1E WT2 n	21.2238	32.0803	-10.8565	0.000539348
G1E WT2t	20.9953	29.5208	-8.52547	0.00271379
G1E WT3n	21.3392	31.5597	-10.2206	0.000838114
G1E WT3t	20.9728	29.5374	-8.56465	0.00264109
G1E Tet2 KO1 n	21.9675	33.0167	-11.0492	0.000471922
G1E Tet2 KO1 t	21.8501	31.2728	-9.42271	0.00145707
G1E Tet2 KO2 n	21.96	33.7686	-11.8087	0.00027876
G1E Tet2 KO2 t	21.9307	31.8839	-9.95322	0.00100874
G1E Tet2 KO3 n	20.7313	31.945	-11.2137	0.000421061
G1E Tet2 KO3 t	20.7977	28.5571	-7.75941	0.00461514
cKit +49.5kb
sample	wce	ip	delta ct	2^deltaCT
G1E WT1 n	21.9276	40	-18.0724	3.62806e-06
G1E WT1 t	21.9889	28.0205	-6.03167	0.0152857
G1E WT2 n	21.8943	33.3419	-11.4476	0.000358041
G1E WT2t	21.9816	27.3244	-5.34274	0.0246419
G1E WT3n	22.0023	32.7905	-10.7882	0.000565495
G1E WT3t	21.8827	27.0959	-5.21319	0.0269572
G1E Tet2 KO1 n	22.4379	34.2268	-11.7889	0.000282614
G1E Tet2 KO1 t	22.5797	29.929	-7.34939	0.00613215
G1E Tet2 KO2 n	22.3928	40	-17.6072	5.00858e-06
G1E Tet2 KO2 t	22.4607	29.9761	-7.51538	0.00546567
G1E Tet2 KO3 n	21.286	35.272	-13.986	6.16287e-05
G1E Tet2 KO3 t	21.5568	28.4859	-6.92913	0.00820583
cKit +58kb
sample	wce	ip	delta ct	2^deltaCT
G1E WT1 n	21.5822	33.5388	-11.9566	0.000251596
G1E WT1 t	21.4567	28.7105	-7.25376	0.0065524
G1E WT2 n	21.3945	32.0171	-10.6225	0.000634305
G1E WT2t	21.3887	28.0242	-6.6355	0.0100581
G1E WT3n	21.5224	31.9868	-10.4645	0.000707761
G1E WT3t	21.3022	28.0157	-6.71358	0.0095282
G1E Tet2 KO1 n	22.5229	32.1077	-9.5848	0.00130223
G1E Tet2 KO1 t	22.193	29.5682	-7.37526	0.00602317
G1E Tet2 KO2 n	22.0837	33.5999	-11.5162	0.00034141
G1E Tet2 KO2 t	22.1557	29.8305	-7.6748	0.00489392
G1E Tet2 KO3 n	20.9337	31.4517	-10.518	0.000681986
G1E Tet2 KO3 t	21.0462	27.0867	-6.04056	0.0151919

[truncated: 17 more sheets: Figure 5c, Figure 5d, Figure S1a, Figure S1b, Figure S2a, Figure S2b, Figure S5, Figure S7, Figure S10a, Figure S10b, Figure S10c, Figure S10d, Figure S11b, Figure S12a, Figure S12b, Figure S12c, Figure S13]
